# Supplementary material for: Adjunctive Intravenous Magnesium Sulfate for Postoperative Pain and Opioid Reduction in Lower Extremity Orthopedic Surgery: A Double-Blind Randomized Controlled Trial
Source: J Clin Med. 2026 Mar 8;15(5):2055. doi: 10.3390/jcm15052055 (PMC12985481; doi:10.3390/jcm15052055)
Supplement: Supplementary file 1 [file jcm-15-02055-s001.zip]

Archive with 1 entries (1 files):
- jcm-4186026-supplementary.pdf
